# Supplementary material for: Analyzing the use of specialized palliative care in intensive care unit patients in Germany: a cross-sectional study
Source: BMC Palliat Care. 2025 Mar 20;24:74. doi: 10.1186/s12904-025-01718-1 (PMC11924865; doi:10.1186/s12904-025-01718-1)
Supplement: Supplementary file 2 — Supplementary Material 2: Supplemental Table 2. Hospital. The table presents a breakdown of the number of case treatments categorized by the ownership and bed capacity of the treating hospitals. [file 12904_2025_1718_MOESM2_ESM.xlsx]

## Sheet: supp tab 1   hospitals 
		ICU patients, ≥18 years		ventilation >95h		ICU patients, ≥18 years, fatal cases		ventilation >95h, fatal cases
Total case numbers		6912316		499262		770036		193709
Hospital Bed Capacity Category	Hospital governance	cases	%	cases	%	cases	%	cases	%
1000 beds und mehr	public	1077955	0.155947	106881	0.214078	128200	0.166486	41113	0.212241		1257896	0.181979	122171	0.244703
1000 beds und mehr	private	81410	0.0117775	8287	0.0165985	10293	0.0133669	3261	0.0168345
1000 beds und mehr	non-profit	98531	0.0142544	7003	0.0140267	11022	0.0143136	2946	0.0152084
800 to 999 beds	public	304252	0.0440159	28459	0.0570021	38096	0.049473	11244	0.0580458
800 to 999 beds	private	46681	0.00675331	5386	0.0107879	5309	0.00689448	1705	0.00880186
800 to 999 beds	non-profit	104033	0.0150504	6780	0.01358	11886	0.0154356	2852	0.0147231
600 to 799 beds	public	433522	0.0627173	29774	0.059636	54192	0.0703759	12928	0.0667393
600 to 799 beds	private	130383	0.0188624	12554	0.0251451	16222	0.0210665	4808	0.0248207
600 to 799 beds	non-profit	289646	0.0419029	17229	0.0345089	32899	0.042724	7439	0.038403
500 to 599 beds	public	370652	0.053622	26562	0.0532025	43000	0.0558415	10989	0.0567294
500 to 599 beds	private	111246	0.0160939	7924	0.0158714	13121	0.0170395	3082	0.0159105
500 to 599 beds	non-profit	236566	0.0342238	13592	0.0272242	26877	0.0349036	5961	0.030773
400 to 499 beds	public	328298	0.0474946	22330	0.044726	40907	0.0531235	9316	0.0480928
400 to 499 beds	private	113920	0.0164807	8069	0.0161619	12651	0.0164291	3042	0.015704
400 to 499 beds	non-profit	384881	0.0556805	24506	0.0490844	47050	0.061101	10216	0.0527389
300 to 399 beds	public	385724	0.0558024	23193	0.0464546	43321	0.0562584	9246	0.0477314
300 to 399 beds	private	139601	0.020196	9976	0.0199815	16385	0.0212782	3922	0.0202469
300 to 399 beds	non-profit	424805	0.0614562	25380	0.050835	48157	0.0625386	10672	0.0550929
250 to 299 beds	public	160792	0.0232617	9433	0.0188939	16844	0.0218743	3852	0.0198855
250 to 299 beds	private	113910	0.0164793	6722	0.0134639	10285	0.0133565	2453	0.0126633
250 to 299 beds	non-profit	212699	0.030771	12364	0.0247646	22647	0.0294103	4947	0.0255383
200 to 249 beds	public	172881	0.0250106	8464	0.016953	16209	0.0210497	3142	0.0162202
200 to 249 beds	private	100796	0.0145821	5801	0.0116191	9372	0.0121709	2200	0.0113572
200 to 249 beds	non-profit	216653	0.031343	12204	0.0244441	21022	0.0273	4705	0.024289
150 to 199 beds	public	139589	0.0201942	8297	0.0166185	14807	0.019229	3004	0.0155078
150 to 199 beds	private	107170	0.0155042	10753	0.0215378	10091	0.0131046	2991	0.0154407
150 to 199 beds	non-profit	152969	0.0221299	8335	0.0166946	13374	0.017368	2895	0.0149451
100 to 149 beds	public	110891	0.0160425	5148	0.0103112	8681	0.0112735	1641	0.00847147
100 to 149 beds	private	82411	0.0119223	7666	0.0153547	6841	0.008884	1815	0.00936972
100 to 149 beds	non-profit	105846	0.0153127	7108	0.014237	10254	0.0133163	2434	0.0125652
50 to 99 beds	public	32316	0.00467513	1677	0.00335896	1534	0.00199211	338	0.00174489
50 to 99 beds	private	58929	0.00852522	5757	0.011531	3470	0.00450628	1111	0.00573541
50 to 99 beds	non-profit	22737	0.00328935	2332	0.00467089	1813	0.00235444	552	0.00284964
to 49 beds	public	22134	0.00320211	590	0.00118174	760	0.000986967	134	0.000691759
to 49 beds	private	15079	0.00218147	2243	0.00449263	529	0.000686981	201	0.00103764
to 49 beds	non-profit	12986	0.00187868	483	0.000967428	373	0.000484393	91	0.000469777
Others		9422	0.00136307	0	0	1542	0.0020025	461	0.00237986
